# Supplementary material for: Construction of a (NNN)Ru-Incorporated Porous Organic Polymer with High Catalytic Activity for β-Alkylation of Secondary Alcohols with Primary Alcohols
Source: Polymers (Basel). 2022 Jan 7;14(2):231. doi: 10.3390/polym14020231 (PMC8780954; doi:10.3390/polym14020231)
Supplement: Supplementary file 1 [file polymers-14-00231-s001.zip]

Archive with 1 entries (1 files):
- polymers-1535629-supplementary.pdf
